# Supplementary material for: Proteolytic and Structural Changes in Rye and Triticale Roots under Aluminum Stress
Source: Cells. 2021 Nov 5;10(11):3046. doi: 10.3390/cells10113046 (PMC8618286; doi:10.3390/cells10113046)
Supplement: Supplementary file 1 [file cells-10-03046-s001.zip]

Archive with 1 entries (1 files):
- cells-1408623-supplementary.pdf
